# Supplementary material for: The association between cigarette smoking exposure and sarcopenia assessed by Psoas Muscle Index: A secondary data analysis
Source: Tob Induc Dis. 2026 Jul 26;24:10.18332/tid/222553. doi: 10.18332/tid/222553 (PMC13417967; doi:10.18332/tid/222553)
Supplement: Supplementary file 1 [file TID-24-126-s1.xlsx]

## Sheet: Sayfa1
SMOKİNG STATUS( NON-SMOKER0 PASSİVE1 ACTİVE2)	HEİGHT	WEIGHT	SEX( FEMALE=0 MALE=1)	AGE	ALBUMİN	CRP	ALT	AST	GFR	HEMOGLOBİNE	TPA(TOTAL POAS AREA)	PSOAS MUSCLE INDEX	HOUNSFİELD UNIT(SMD)22
2	175	88	1	41	44	0.5	20	38	97	16	1415	4.621	47
2	173	80	1	49	42	4	20	16	102	15.4	1739	5.811	43
2	170	77	1	39	41	0.6	20	24	104	15.2	1525	5.276	39
2	166	79	0	44	44	0.8	20	16	109	14.8	1347	4.888	38
2	153	53	0	49	40	1.7	11	12	109	14.1	972	4.152	47
2	159	59	0	48	46.7	1	17	18	101	14.9	832	3.37	44
2	160	66	0	32	44	2	12	14	96	12.9	835	3.261	49
2	172	80	1	49	41	6	12	12	98	12.6	1933	6.533	41
2	188	91	1	39	48	0.07	17	22	87	13.8	1632	4.617	55
2	167	79	1	39	45	2	27	20	120	14.4	1393	4.994	43
2	178	86	1	51	42	1	38	29	122	15.9	1596	5.037	35
2	168	53	0	29	44	0.7	7	12	129	13	887	3.142	50
2	173	96	1	38	45	2	22	20	100	13.8	2075	6.933	43
2	178	92	1	29	48	2.7	35	23	120	16	2854	9	38
2	178	91	1	29	47	1.9	39	18	111	14.6	2104	6.64	47
2	165	65	1	26	49	7	24	19	119	14.6	1838	6.751	48
2	164	64	0	52	45	0.6	11	14	107	12	957	3.558	44
2	160	67	0	53	44	0.9	20	16	107	14.7	933	3.644	41
2	173	70	1	42	42	3.5	12	15	96	12.7	1251	4.179	47
2	175	85	1	41	40	4	21	31	93	17	1607	5.247	47
2	185	89	1	41	41	0.3	34	22	93	15.4	3784	11.05	49
2	165	67	0	50	46	1.5	13	13	107	14	977	3.588	47
2	173	77	1	53	43	2	19	23	100	13.2	1186	3.962	47
2	174	62	1	41	47	4	11	14	85	13.9	1375	4.541	52
2	180	98	1	52	44	0.8	30	20	113	12.5	1773	5.472	34
2	171	83	1	44	46	8	16	17	80	15.5	2181	7.458	43
2	168	72	1	49	45	3	14	18	105	12.5	1721	6.084	39
2	165	85	0	64	44	3	11	16	80	14.5	1156	4.246	36
2	177	88	1	49	48	5	23	21	110	15.6	1208	3.855	46
2	164	56	1	56	37	1.5	9	13	102	13.9	985	3.662	40
2	175	100	1	44	46	0.5	27	24	105	16	1400	4.571	42
2	160	68	0	43	46	2.4	6	12	110	12.9	1371	5.355	45
2	168	67	1	67	39	0.2	14	21	91	13.9	1303	4.616	42
2	182	82	1	44	45	2.9	32	20	113	16.3	1611	4.863	50
2	175	80	0	55	43	3	9	15	87	14.3	1043	3.405	39
2	167	65	1	49	47	1	21	25	112	16.5	1488	5.335	44
2	158	55	0	37	35	0.4	5	13	116	11.3	894	3.581	41
2	175	105	1	38	45	4.9	24	20	75	16.5	2662	8.692	40
2	176	81	1	47	46	4	26	23	103	15	1847	5.962	50
2	175	82	1	45	42	6	24	15	107	13.1	2045	6.677	42
2	163	88	1	47	40	2.6	33	14	87	15.5	1932	7.271	40
2	163	62	0	47	45	2.8	7	12	114	11.9	1206	4.539	46
2	173	64	0	42	42	0.6	10	16	100	11.9	943	3.15	48
2	160	80	0	57	45	1	12	12	105	13.7	1009	3.941	43
2	155	72	0	35	44	4	15	16	109	11.7	891	3.708	41
2	181	100	1	66	48	1	17	16	92	12.4	2032	6.202	42
2	181	98	1	25	47	4	27	23	107	12.7	2648	8.082	48
2	174	74	1	44	47	2.9	14	18	87	15.1	1909	6.305	48
2	159	49	1	48	41	1	17	25	102	12.4	576	2.278	47
2	165	75	0	49	43	10	17	13	105	12.6	1012	3.717	41
2	172	81	1	31	42	0.8	57	31	120	15.3	2104	7.119	48
2	176	69	1	35	46	2	12	13	99	16	1061	3.425	51
2	172	70	1	32	48	1.4	23	19	105	14.9	2088	7.057	51
2	181	95	1	42	44	15	22	24	102	15.2	1791	5.466	43
2	168	64	1	46	40	5	14	20	85	15.5	1191	4.219	48
2	163	54	0	50	42	4	16	17	104	13.1	721	2.713	46
2	182	100	1	52	43	0.5	20	20	110	14.7	1560	4.709	41
2	180	82	1	51	44	0.6	14	17	104	15.9	1606	4.956	48
2	174	85	1	34	41	3	38	20	115	14.9	1797	5.935	46
2	168	80	1	38	42	3.9	16	27	91	14.5	1782	6.313	51
2	176	110	1	47	46	2	37	19	103	15.2	2420	7.812	41
2	170	85	1	52	41	3	23	22	107	14	2059	7.124	42
2	167	67	0	53	43	11	23	19	93	12.4	1070	3.836	45
2	176	88	1	37	48	1	14	18	90	14.9	2971	9.591	48
2	164	72	0	48	44	2	30	23	95	11.5	1071	3.982	41
2	153	55	0	45	42	8	16	17	115	13.5	851	3.635	40
2	184	78	1	41	45	0.3	24	30	108	14.4	1984	5.86	48
2	164	70	0	44	48	2	19	16	110	14.1	777	2.888	40
2	168	62	0	47	47	1.8	15	15	112	15.5	853	3.022	45
2	172	85	1	61	41	3	20	25	80	12.2	1479	4.999	39
2	173	72	1	42	45	2	23	26	113	15.9	1508	5.038	46
2	162	70	0	33	44	3.6	11	12	115	12.7	1022	3.894	48
2	171	80	1	35	47	2	25	22	118	14.2	1924	6.579	45
2	169	72	1	34	46	1	19	25	125	14.5	1666	5.833	48
2	165	67	0	56	42	4	18	17	100	13	1155	4.242	37
2	170	70	1	64	44	2	17	22	83	15.5	1425	4.93	37
2	165	104	1	58	43	1.5	20	26	95	13.5	1949	7.158	31
2	168	64	0	45	48	0.2	11	18	112	12.7	1028	3.642	46
2	159	66	1	76	41	5	12	14	86	13.8	722	2.855	11
2	177	90	1	51	47	1	14	13	109	15.3	856	2.732	29
2	165	75	0	66	43	3	17	19	97	14.2	881	3.235	33
2	183	77	1	49	45	4	31	35	86	12.2	1639	4.894	41
2	162	70	1	41	46	3	29	31	90	14.7	1479	5.635	50
2	168	92	0	45	45	1	15	14	107	13	1203	4.262	43
2	168	73	1	38	49	2	21	28	110	14.8	1873	6.636	48
2	170	75	1	44	44	2	18	20	110	15	2917	10.09	47
2	172	75	1	62	46	0.6	19	16	93	15.7	1260	4.259	37
1	175	77	1	37	44	1.2	11	18	95	14	1886	6.158	51
1	165	86	0	45	47	0.4	25	20	112	12.3	855	3.141	36
1	180	83	1	37	45	1	25	28	83	15.7	2055	6.324	52
1	162	57	0	38	43	4	21	19	110	11	882	3.338	40
1	164	73	0	38	39	2	12	16	95	11.3	818	3.041	41
1	165	62	0	33	51	1	6	15	121	12.5	855	3.137	48
1	172	75	1	46	47	1	23	21	105	14.6	926	3.131	40
1	166	72	1	45	47	4	14	16	95	13.5	2306	8.368	47
1	162	69	0	57	45	0.3	15	24	96	13.4	1259	4.797	36
1	172	95	1	41	44	4	26	23	97	15.5	1834	6.201	47
1	160	63	0	38	45	1	22	22	102	13.7	1411	5.511	52
1	167	75	1	38	48	3	25	21	111	13	1551	5.561	46
1	173	84	1	48	47	3	23	20	86	14.4	2169	7.254	44
1	171	88	1	57	45	2.4	22	33	85	15.2	1259	4.305	41
1	171	100	1	57	44	0.3	14	23	108	12.7	1332	4.555	22
1	168	78	0	50	46	3	18	19	96	13.6	1123	3.978	45
1	168	82	1	54	45	2	23	26	100	13	2250	7.971	43
1	172	83	1	55	47	1	27	32	84	14	1643	5.553	49
1	150	62	1	59	46	0.6	16	21	97	14.4	1367	6.075	50
1	170	80	1	39	47	0.3	24	19	100	14	1435	4.965	46
1	162	78	0	61	45	0.7	9	18	85	12.5	1220	4.648	38
1	168	69	0	39	45	1	10	13	111	12.2	876	3.103	45
1	165	71	1	58	45	0.1	17	18	98	17	1637	6.012	43
1	168	70	0	29	45	0.1	13	19	122	14.2	1244	4.407	47
1	167	67	0	38	44	9	16	16	124	12.6	843	3.022	44
1	165	62	1	35	46	18	32	21	87	14.9	1770	6.501	43
1	147	53	0	42	43	1	7	13	116	12.7	878	4.063	36
1	160	60	0	68	45	2	21	26	92	12.8	586	2.289	15
1	164	70	0	55	44	5	35	24	104	13	890	3.309	40
1	166	80	0	42	44	0.7	12	16	98	13	822	2.983	37
1	170	67	1	59	46	3.8	10	15	91	16	1116	3.861	41
1	160	64	0	53	41	2.5	31	25	104	13.7	668	2.609	39
1	172	75	1	55	45	1	38	34	103	12.9	965	3.261	36
1	165	65	1	59	48	0.1	34	25	96	14.3	1366	5.017	45
1	155	54	0	32	42	1	11	14	108	12.8	989	4.116	49
1	182	75	1	37	48	5	14	13	84	13.5	1602	4.836	45
1	169	71	0	35	46	3	23	17	121	12.9	690	2.415	38
1	156	50	0	33	43	2	13	13	120	12.2	666	2.736	44
1	172	80	1	30	45	1.7	12	17	123	13	2089	7.061	53
1	165	72	1	34	46	2.3	17	25	95	14	2335	8.576	48
1	175	98	1	34	47	0.8	19	15	117	14.7	1377	4.496	36
1	160	55	0	35	44	2	33	26	107	14	748	2.921	43
1	175	93	1	40	43	0.6	24	22	109	14.4	1722	5.622	47
1	155	54	0	34	44	2.7	11	12	121	12	993	4.133	48
1	158	58	0	45	49	1.8	35	24	106	12	796	3.188	51
1	167	67	0	42	42	0.6	11	16	113	13	1054	3.779	48
1	172	70	1	39	45	0.7	28	20	114	14.8	1726	5.834	49
1	163	64	1	31	44	1	23	18	105	16.5	1146	4.313	50
1	168	85	1	40	42	1.2	13	27	119	13.4	1131	4.007	47
1	165	70	0	55	42	2	25	21	101	13	1148	4.216	32
1	175	91	1	35	49	1.6	23	17	107	15	1354	4.421	45
1	175	93	1	48	49	1.6	23	17	107	15	1964	6.413	43
1	168	74	1	37	47	2	25	18	100	14	1002	3.551	49
1	162	59	1	62	43	3.2	16	24	95	15.8	1113	4.241	29
1	170	80	0	38	45	1.2	11	11	118	14	1231	4.259	45
1	184	75	1	39	48	4.5	16	16	96	15.9	1812	5.352	46
1	172	82	0	37	42	4	11	13	128	12.1	1089	3.681	45
1	172	90	0	38	35	2	20	20	100	12.6	594	2.007	36
1	187	77	1	41	44	1	15	17	106	15.1	1270	3.631	48
1	153	53	0	49	40	1.7	14	13	108	13	960	4.101	45
1	182	93	1	65	42	1.5	5	13	97	14.5	1284	3.876	42
1	163	55	0	36	41	0.6	11	31	115	12.2	922	3.471	47
1	175	105	1	65	43	3	26	19	94	14.6	1797	5.867	37
1	162	79	0	41	44	2.2	28	20	100	12.1	1488	5.669	44
1	160	55	0	30	46	1	22	17	103	11	845	3.331	47
1	184	98	1	25	47	4	27	15	127	12.7	2516	7.431	46
1	174	80	1	44	45	0.8	14	16	99	15	1655	5.466	48
1	172	76	1	32	44	1	20	18	95	14.5	1807	6.108	55
1	175	80	1	52	43	0.8	28	16	104	14.8	1736	5.668	39
1	168	80	0	30	42	1.5	23	19	119	12.8	908	3.217	49
1	177	92	1	37	41	3	11	33	91	15.9	1697	5.416	47
1	173	76	1	44	47	2.6	20	29	104	14.5	1769	5.911	44
1	175	80	1	47	45	2.1	16	33	92	12.6	1981	6.468	49
1	165	70	1	39	46	4.8	14	16	115	14	1184	4.348	44
1	167	67	0	53	44	1	20	16	107	14.7	1113	3.991	37
1	162	74	0	52	48	4	20	19	114	12.8	1261	4.804	47
1	163	70	0	33	44	1	8	16	122	12.7	1024	3.854	47
1	174	95	1	54	48	2	13	11	94	17	1564	5.165	44
1	170	100	1	47	43	2	18	14	107	16	3052	10.561	41
1	168	70	0	28	42	5	11	12	135	13.7	1334	4.726	42
1	173	79	1	38	44	1	27	29	111	15	1424	4.757	47
1	170	70	0	33	45	3	20	17	119	13.2	1048	3.626	47
1	170	75	0	35	46	7	33	18	126	13.3	1306	4.519	46
1	162	59	0	45	46	3	21	27	109	13.4	820	3.124	43
1	163	62	0	45	46	0.6	8	13	105	12.3	1190	4.478	50
1	165	78	0	51	43	1	24	21	106	15.4	863	3.169	35
1	184	95	1	37	43	0.7	22	15	91	15.7	1866	5.482	46
0	160	80	0	58	47	1	31	23	98	13.7	1064	4.156	35
0	163	54	0	46	45	1	5	11	104	12.6	572	2.152	40
0	173	70	1	42	42	3	12	15	96	14.7	1160	3.875	45
0	165	76	0	56	48	2	16	17	103	14	1240	4.554	42
0	166	64	0	35	41	0.7	20	18	113	12.7	1064	3.861	51
0	173	79	1	60	47	2	16	13	113	12.7	1057	3.531	33
0	165	73	1	38	43	6	20	35	111	15	1804	6.626	38
0	199	120	1	32	41	1	24	28	118	15.4	1961	4.951	44
0	159	62	0	48	45	1	22	22	114	12.9	854	3.378	44
0	168	78	1	65	40	1.5	19	22	92	14	1968	6.972	44
0	160	68	0	43	38	1.7	20	13	114	13.4	1054	4.117	37
0	170	68	0	39	45	2	17	15	93	14.7	1776	6.124	50
0	180	92	1	44	47	1	13	13	116	15.3	1665	5.138	38
0	170	83	1	46	44	1.3	15	18	98	15.5	2030	7.024	41
0	155	74	0	68	37	1	16	14	88	13	768	3.197	35
0	168	91	1	62	40	3	13	14	94	15	1949	6.9	46
0	165	74	1	38	51	1	27	21	120	13	1541	5.66	49
0	170	76	1	44	47	1	13	26	87	16	1292	4.47	46
0	184	112	1	55	40	1	30	20	92	16	1748	5.163	43
0	165	73	0	37	47	1	16	24	115	13.3	1013	3.72	44
0	177	73	1	41	44	2	19	19	109	15	1173	3.744	50
0	168	86	1	47	42	2	34	27	99	14	1276	4.52	41
0	167	115	1	55	45	2.5	48	29	96	15	1115	3.997	35
0	167	53	0	37	43	0.6	9	16	116	12.6	920	3.298	48
0	160	70	0	55	45	10	23	21	102	12	1043	4.074	35
0	158	71	0	49	47	0.6	19	21	119	13.3	1207	4.834	38
0	170	85	1	52	44	1.3	21	18	104	15	1428	4.941	44
0	148	96	0	41	48	2	13	12	75	14.3	1440	6.574	40
0	176	82	1	63	48	1.3	16	21	102	14	1250	4.035	38
0	175	62	1	38	46	0.6	10	17	103	13.9	1656	5.407	55
0	165	60	0	31	49	0.9	20	26	121	12.5	1161	4.264	53
0	170	72	1	73	42	0.4	27	19	91	14	760	2.629	33
0	174	77	1	51	47	2.2	10	14	87	12.2	1289	4.257	44
0	160	71	0	43	43	0.8	15	21	102	12.5	550	2.148	37
0	157	76	0	60	44	4	13	19	104	12.7	1172	4.754	44
0	167	67	1	43	45	6	33	21	97	14.8	1292	4.632	44
0	164	76	1	49	43	2	24	15	94	13.7	1432	5.324	47
0	165	85	1	44	42	2.5	25	24	105	14.4	1100	4.04	39
0	178	76	1	44	44	2	18	18	96	14.6	1448	4.57	48
0	157	62	0	52	44	1	22	24	108	13.2	1141	4.628	44
0	170	88	0	52	43	2.6	16	16	92	13.5	942	3.259	29
0	155	80	0	41	42	1.4	11	11	96	12.1	743	3.092	36
0	170	60	0	34	46	0.6	24	19	90	13	924	3.197	51
0	168	57	0	32	46	0.6	12	14	126	12	1113	3.943	51
0	163	66	0	32	46	4	19	17	123	12.3	1244	4.682	49
0	165	75	0	55	46	4	19	19	88	13	1208	4.437	36
0	158	71	0	55	43	2	34	21	108	13.2	795	3.184	37
0	150	59	0	56	44	1	24	17	85	13	1034	4.595	40
0	150	59	1	36	43	4	24	19	87	13	2088	9.28	38
0	190	97	0	39	47	0.3	17	18	109	14.6	2260	6.26	46
0	170	72	1	33	40	1.7	11	14	117	15	1426	4.934	49
0	170	75	1	42	45	4.5	35	28	91	12.3	1267	4.384	39
0	160	51	0	36	42	0.6	27	22	114	12.9	1016	3.968	50
0	174	80	1	53	43	1	13	14	85	14.9	1531	5.056	43
0	157	58	0	36	44	1	18	17	127	14.6	915	3.712	35
0	170	76	1	61	46	1	23	27	94	14	1568	5.425	40
0	168	97	1	41	46	1.3	22	21	114	14	2324	8.234	36
0	173	95	1	52	48	2.7	19	29	85	15	1435	4.794	48
0	178	98	1	50	44	3.5	21	16	98	12	1720	5.428	38
0	170	96	1	29	48	1	26	15	121	13.2	2146	7.425	44
0	150	53	0	32	47	2	8	12	112	12.4	810	3.6	47
0	182	100	1	48	43	2	21	18	92	15	2173	6.56	44
0	182	104	1	45	37	2.7	31	18	105	13	2462	7.432	35
0	154	62	0	47	40	3	10	14	115	14	883	3.723	36
0	159	58	0	28	45	0.6	23	21	104	11	844	3.338	45
0	171	80	1	55	40	1	23	20	103	12	1527	5.222	41
0	171	70	0	49	47	0.6	16	16	108	14	921	3.149	38
0	160	80	0	45	34	1	48	21	101	13.2	1148	4.484	44
0	155	80	0	33	40	1	23	27	106	13	1116	4.645	43
0	160	80	0	46	44	0.6	24	25	94	14.5	984	3.843	44
0	165	73	1	49	47	1	23	26	100	14	1731	6.358	46
0	162	84	0	33	45	0.6	12	19	117	12	1501	5.719	40
0	162	82	0	48	47	1	23	22	110	13	1019	3.882	37
0	161	94	0	37	47	2	22	19	100	13.7	1364	5.262	37
0	173	85	1	52	46	2.8	13	12	92	14	1593	5.322	40
0	167	77	0	44	46	5	26	20	113	12.4	1178	4.223	35
0	176	76	1	33	44	1	26	15	117	15	1591	5.377	54
0	172	76	1	38	46	2	25	21	90	15.8	1480	5.002	48
0	171	69	1	41	41	0.9	32	34	99	13.5	1370	4.685	51
0	170	85	1	62	44	1.5	14	18	94	15.7	1829	6.328	32
0	176	100	1	48	43	10	46	22	83	14.6	2663	8.596	41
0	167	78	0	28	47	3	10	16	121	13.5	812	2.911	52
0	175	93	1	41	47	5	41	32	112	12.4	2187	7.141	36
0	150	75	0	47	42	4	15	15	131	13.2	847	3.764	27
0	167	70	1	31	42	6	33	33	85	12.9	1559	5.59	46
0	168	110	1	42	46	5	23	26	111	13.8	1971	6.983	47
0	175	105	1	50	43	2.2	17	27	100	13.2	2372	7.745	36
